# Supplementary material for: Gut Microbiota and Liver Metabolism Regulation Mediate the Protective Effects of Inactivated Selenium-Enriched Yeast Against Alcohol-Induced Liver Damage in Mice
Source: Foods. 2025 Dec 8;14(24):4209. doi: 10.3390/foods14244209 (PMC12732210; doi:10.3390/foods14244209)
Supplement: Supplementary file 1 [file foods-14-04209-s001.zip]

Archive with 1 entries (1 files):
- foods-4003670-supplementary.pdf
